# Supplementary material for: The Influence of the Reduction in Clay Sediments in the Level of Metals Bioavailability—An Investigation in Liujiang River Basin after Wet Season
Source: Int J Environ Res Public Health. 2022 Nov 14;19(22):14988. doi: 10.3390/ijerph192214988 (PMC9690423; doi:10.3390/ijerph192214988)
Supplement: Supplementary file 1 [file ijerph-19-14988-s001.zip]

Archive with 1 entries (1 files):
- ijerph-1966686-supplementary.pdf
